# Supplementary material for: Neuroprotective Effects of Sparassis crispa Ethanol Extract through the AKT/NRF2 and ERK/CREB Pathway in Mouse Hippocampal Cells
Source: J Fungi (Basel). 2023 Sep 7;9(9):910. doi: 10.3390/jof9090910 (PMC10532724; doi:10.3390/jof9090910)
Supplement: Supplementary file 1 [file jof-09-00910-s001.zip]

Archive with 1 entries (1 files):
- jof-2551583-supplementary.pdf
